# Supplementary material for: Neutrophil-to-Lymphocyte Ratio as a Promising Non-Invasive Biomarker for Diagnosis of Feline Idiopathic Cystitis in Cats
Source: Animals (Basel). 2025 Nov 17;15(22):3307. doi: 10.3390/ani15223307 (PMC12649334; doi:10.3390/ani15223307)
Supplement: Supplementary file 1 [file animals-15-03307-s001.zip]

Archive with 1 entries (1 files):
- animals-3958847-supplementary.pdf
